# Supplementary material for: Parents’ Perceptions of What Health Means for Adolescents with Depression—A Qualitative Study
Source: Children (Basel). 2025 Sep 21;12(9):1267. doi: 10.3390/children12091267 (PMC12468686; doi:10.3390/children12091267)
Supplement: Supplementary file 1 [file children-12-01267-s001.zip]

Archive with 1 entries (1 files):
- children-3838690-supplementary.pdf
